# Supplementary material for: Chemotherapy-induced adipo-lineage cell senescence drives bone loss
Source: Nat Commun. 2025 Dec 30;17:1042. doi: 10.1038/s41467-025-67793-3 (PMC12848019; doi:10.1038/s41467-025-67793-3)
Supplement: Supplementary file 4 — Source Data [file 41467_2025_67793_MOESM4_ESM.xlsx]

## Sheet: Figure 1
Figure 1C						Figure 1E
Veh	Doxo	Veh+AP	Doxo+AP			Veh	Doxo	Veh+AP	Doxo+AP
1.83528	3.64362	0.228308	0.723696			0.002988	0.606091	0.000835	0.002243
0.27329	4.98184	0.872244	0.387191			0.008224	0.272912	0.069443	0.007663
2	2.459	0.419428	0.54136			0.000167	0.233362	0.00062	5e-06
0.608191	3.11921	0.527518	0.037752			0.000154	0.158131	0.006978	0.169319
						0.149072	0.592383	0.097462
Figure 1F						Figure 1I
Veh	Doxo	Veh+AP	Doxo+AP
8.94443	7.895	12.1737	16.8888			Veh	Doxo	Veh+AP	Doxo+AP
14.4833	11.283	18.2945	5.63062			0.1092	0.0743	0.1342	0.1322
2.26545	5.63044	5.18175	7.29934			0.1303	0.1051	0.1361	0.1194
3.74741	10.0977	7.8657	6.1963			0.1287	0.1065	0.1257	0.0933
0.112021	15.7726	7.30952	2.82099			0.112	0.1075	0.1185	0.1124
0.0956887	21.7831	9.17874	4.73032			0.1135	0.1083	0.1214	0.1218
0.101711	11.426		3.42923			0.139	0.0943	0.1034	0.1452
0.163147	18.4953		2.15688			0.1323	0.0772	0.1193	0.1231
2.96324			2.21656			0.112
1.77162			12.5096
Figure 1K						Figure 1L
Veh	Doxo	Veh+AP	Doxo+AP		Veh	Doxo	Veh+AP	Doxo+AP
3.57967	9.59439	3.88517	5.67359		0.100127	0.281056	0.119386	0.130089
2.75502	5.4786	1.30671	5.24013		0.086009	0.157069	0.036844	0.151937
3.59997	8.33674	3.6922	5.1118		0.115968	0.266784	0.104302	0.144164
1.61169	7.97731	2.02449	4.88592		0.042291	0.2439	0.062827	0.132976
2.00159	10.7916	2.31884	6.958		0.046203	0.347373	0.048896	0.191134
3.87245	8.15582	3.25762	5.4707		0.088697	0.220199	0.090298	0.146203
0.743775	4.52442	2.06863	6.83141		0.020099	0.100984	0.045569	0.154619
3.02386	11.9553	2.43745	5.7451		0.069713	0.24314	0.049813	0.124403
3.03909	10.989		1.39913		0.076517	0.059292		0.034095
1.5743	10.4929		4.29598		0.042884	0.325368		0.09555

## Sheet: Figure 2
	Figure 2C						Figure 2D
	Veh	Doxo	Veh+AP	Doxo+AP			Veh	Doxo	Veh+AP	Doxo+AP
	0.1768	0.1235	0.2452	0.1724			0.1573	0.1167	0.133205	0.1254
	0.1913	0.0679	0.144	0.1844			0.1524	0.1206	0.140446	0.1137
	0.1659	0.1267	0.152272	0.1751			0.1458	0.1047	0.164938	0.1083
	0.2007	0.0913	0.157618	0.184			0.1561	0.1088	0.13096	0.1232
	Figure 2F						Figure 2G
	Veh	Doxo	Veh+AP	Doxo+AP			Veh	Doxo	Veh+AP	Doxo+AP
	1.0782	1.34803	0.424917	0.588242			0.049275	0.092047	0.032808	0.048861
	0.436342	0.995357	0.343568	0.302226			0.029552	0.062498	0.028074	0.021659
	0.158024	1.12761	0.625847	0.411453			0.020367	0.086603	0.057124	0.033345
	0.801383	1.16481	0.358759	0.261155			0.071529	0.07903	0.026483	0.018787

## Sheet: Figure 4
Figure 4B			Figure 4C
						Figure 4D
Veh	Doxo		Veh	Doxo
0.010295	0.447776		0.729354	1.26206		Veh	Doxo
0.01643	0.659967		0	1.40426		4.10208	8.22622
0.018983	0.362393		0.680364	0.597195		0.266138	3.943
0.067219			0.418825	3.28769		0.824389	9.65899
			0.0430282	0.98761		2.33748	6.10407
			0.170635	1.10772
			1.09331	2.03273
				2.81964
Figure 4E			Figure 4F
Veh	Doxo		Veh	Doxo
0.473725	3.74695		1.31433	2.11831
0.949096	6.37501		0.868105	2.18226
1.33342	6.05338		0.744359	1.19992
1.67466	5.90255		1.21996	1.51703
Figure 4H					Figure 4J
Veh	Doxo	Veh+AP	Doxo+AP		Veh	Doxo
0.00027	0.185485	0.071794	0.00025		0	0.010794
0.001852	1.07038	0.001172	0.023086		0.007781	0.012221
0.003181	2.9711	0.016541	0.02781		0	0.013488
0.002881	1.83647		0.003342		0.001341
	0.441054		0.012695
Figure 4L
Veh	Doxo	Veh+AP	Doxo+AP
0.043545	0.11666	0.006756	0.001646
0.005652	0.275892	0.005712	0.029378
0.055604	0.099652	0.007223	0.000895
0.018629		0.065163	0.001083
			0.018545

## Sheet: Figure 5
Figure 5B
Veh (Cre-/iDTR)	Doxo (Cre-/iDTR)	Veh (Cre+/iDTR)	Doxo (Cre+/iDTR)
0.110528	0.092335	0.182875	0.174403
0.138013	0.087696	0.162358	0.164178
0.120207	0.085467	0.177879	0.168981
0.116738	0.110565	0.180829	0.178259
0.147933
Figure 5D
Veh (Cre-/QR)	Doxo (Cre-/QR)	Veh (Cre+/QR)	Doxo (Cre+/QR)
0.104749	0.092102	0.083783	0.099989
0.110988	0.087328	0.088688	0.107346
0.110723	0.084483	0.122642	0.121654
0.1438	0.082305	0.09947	0.129493
	0.078256		0.140893

## Sheet: Figure 6
Figure 6C					Figure 6D					Figure 6E
Veh	Doxo	Veh+AP	Doxo+AP		Veh	Doxo	Veh+AP	Doxo+AP		Veh	Doxo	Veh+AP	Doxo+AP
0.632054	4.60743	2.35824	0.341423		2.26038	1.1208	3.79689	2.55447		10.0949	11.48	4.93296	4.97739
0.813906	8.56328	0.058698	1.14053		4.81331	3.6133	10.0101	0.178931		10.4392	9.51933	9.56924	4.68268
0.18903	4.88856	1.72833	0.554262		5.58783	0.687264	11.7402	0.388462		4.65402	0.672167	10.8636	6.23956
					0.322924	7.73348	0.948347	1.5331		1.61537	10.29	3.5113	3.00673
					0.0308893	16.7872	1.69941	0.466619		0.126385	0.632447	2.62916	0.543048
					0.0997774	16.6145	1.8165	1.97028		0.14009	0.118985	2.47409	2.83592
					0.193866	5.20967	5.75436	0.911494		0.369385	0.0655636	7.46657	0.886466
					0.183331	7.03327		2.01126		0.137414	0.370262		1.71023
					0.338139			1.53547		1.54191			1.10109
								6.3915					6.47403
								5.54626					4.03202
								3.17733					9.93526
Figure 6F
Veh	Doxo	Veh+AP	Doxo+AP		Figure 6G			Figure 6H			Figure 6I
0.223913	1.4623	0.769698	0.513215		Veh	Doxo		Veh	Doxo		Veh	Doxo
0.461082	1.61462	1.04607	0.0382114		3.57564	8.95638		1.03041	0		3.4701	8.95638
1.20065	0.812398	1.08069	0.062258		0.372291	10.8511		0.245108	0		1.51889	10.8511
0.199908	10.4636	0.270085	0.50989		0.843813	3.82695		2.10895	0		0.400111	3.82695
0.244406	8.23733	0.646369	0.85926		0			0			0
0.712238	3.02704	0.73421	0.69476
0.524833	30.3677	0.770684	1.02823
1.33415	10.4824		1.17602
0.219298			1.3945
			0.987252
			1.37555
Figure 6K			Figure 6L			Figure 6M
Veh	Doxo		Veh	Doxo		Veh	Doxo
0.604182	1.59167		0.555224	0.987766		1.08818	1.61138
0.893906	0.74926		1.01451	0.452119		0.881125	1.65722
0.688867	1.2574		1.15707	0.852607		0.595356	1.47477
2.75291	2.24585		2.03739	1.53559		1.35119	1.46253
1.08707			0.759363			1.43156
Figure 6O
Veh (Cre-/Ranklf/f)	Doxo (Cre-/Ranklf/f)	Veh(Cre+/Ranklf/f)	Doxo (Cre+Ranklf/f)
0.151195	0.127303	0.184429	0.191464
0.160393	0.129148	0.193219	0.191533
0.167848	0.123904	0.191659	0.180099
0.15407	0.157667	0.187423	0.201505
	0.141675
	0.137388
	0.118619

## Sheet: Figure 7
Figure 7C					Figure 7E
Veh	Doxo	Veh+D/Q	Doxo+D/Q		Veh	Doxo	Veh+D/Q	Doxo+D/Q
0.006375	0.201058	0.038193	0.001281		0.154744	0.109744	0.142311	0.128872
0.000534	0.022755	0.021311	0.01574		0.150719	0.112277	0.12871	0.121098
0.007349	0.109733	0.002649	0.0039		0.163092	0.108802	0.135222	0.131289
		0.020735			0.134272	0.101394	0.143201	0.128589
		0.010716			0.142886	0.117376	0.14011	0.117781
Figure 7G					Figure 7H
Veh	Doxo	Veh+D/Q	Doxo+D/Q		Veh	Doxo	Veh+D/Q	Doxo+D/Q
4.4063	4.12758	2.63043	2.01187		0.151757	0.100389	0.074715	0.054862
2.96968	8.39249	3.10579	2.08952		0.091543	0.219989	0.068574	0.059214
1.82801	12.0562	3.72866	2.60117		0.053194	0.374724	0.109431	0.074496
2.40601	5.53249	3.46843	2.01252		0.07168	0.16119	0.093022	0.043799
	4.48025	2.93521	2.24069			0.125593	0.090228	0.061701
	5.90635	3.18924	2.0317			0.183033	0.080786	0.058102
Figure 7J					Figure 7L
Veh	Doxo	Veh+p38i	Doxo+MK2i		Veh	Doxo	Veh+p38i	Doxo+MK2i
0.045345	0.12449	0.057413	0.048464		0.1231	0.096	0.1336	0.1042
0.022107	0.116157	0.071885	0.162991		0.1252	0.0698	0.1236	0.1075
0.005611	0.123763	0.122916	0.146451		0.1527	0.1028	0.1271	0.0896
0.042278		0.017332			0.1123	0.1088	0.1112	0.1096
					0.1088	0.074	0.1147	0.108
					0.1539	0.1042	0.1222
Figure 7N					Figure 7O
Veh	Doxo	Veh+p38i	Doxo+MK2i		Veh	Doxo	Veh+p38i	Doxo+MK2i
4.05756	11.0524	2.29461	1.98613		0.09471	0.260936	0.063594	0.042726
2.10354	9.4526	3.17194	5.82711		0.058249	0.230079	0.079088	0.145453
2.02199	8.6447	3.11176	6.57127		0.05997	0.225229	0.075876	0.170223
3.51743	8.6447	3.71909	4.01369		0.089676	0.184879	0.087772	0.111966
1.31685	6.52261	2.50413	3.69582		0.027398	0.198362	0.060275	0.083315
2.58409					0.060386
Figure 7Q
Veh	Doxo	Veh+p38i	Doxo+MK2i
2.83919	0.659951	2.35153	1.1867
3.20162	0.658491	1.0803	1.21724
3.03805	0.92055	1.13439	0.778005
3.2252	0.671019	1.44665	1.63183

## Sheet: Figure 8
Figure 8C				Figure 8E
Veh	PTX	PTX+D/Q		Veh	PTX	PTX+D/Q
0.326973	2.48004	0.485661		0.008251	0.210767	0.004533
0.013924	1.99714	0.261626		0.029428	0.79125	0.003361
0.013731	2.05427	0.912114		0.035513	0.261036	0.05518
0.555304	0.872578	0.298659		0.002109		0.023617
0.747193	0.679956	0.835061				0.004428
						0.000309
Figure 8G				Figure 8I
Veh	PTX	PTX+D/Q		Veh	PTX	PTX+D/Q
105000000	55600000	21000000		0.1434	0.1175	0.1464
205000000	88200000	95600000		0.1506	0.1106	0.1303
228000000	57300000	7520000		0.1445	0.1109	0.1349
63800000	119000000	77600000		0.1567	0.1229	0.1321
49000000	11700000	53400000		0.1415	0.141	0.1416
119000000	29500000	18000000			0.1341	0.1529
	80100000	25700000
62300000	42100000	96300000
70500000	74800000	66500000
120000000	14600000	16400000
45900000	60100000	26600000
97500000	62200000	29300000
275000000	29300000	15400000
57500000	254000000	85900000
57300000	27400000	98600000
249000000	21300000	77800000
	9360000	77400000
23000000	13500000	44400000
132000000	9140000	168000000
138000000	34400000	22400000
Figure 8K				Figure 8L
Veh	PTX	PTX+D/Q		Veh	PTX	PTX+D/Q
1.46111	5.37735	1.65061		0.057406	0.199397	0.06281
1.67597	3.59688	1.27272		0.065862	0.151511	0.041516
1.04343	4.1732	1.76091		0.033311	0.172	0.065204
1.78746	3.97209	2.90446		0.063076	0.181426	0.100382
0.664873	3.55213	1.07231		0.03963	0.138841	0.034703
0.975465	3.61492	0.639776		0.031023	0.119714	0.018578
1.41794	7.87962	1.15612		0.058981	0.297545	0.036961
1.45756	2.91822	0.572784		0.052585	0.118317	0.017065

## Sheet: S1
Figure S1C			Figure S1D			Figure S1E			Figure S1F			Figure S1G
Veh	Doxo		Veh	Doxo		Veh	Doxo		Veh	Doxo		Veh	Doxo
0.1737	0.103		176.182	141.986		11.9561	9.8014		0.0427	0.0401		0.0845	0.1037
0.1455	0.0874		149.218	173.593		8.0698	5.2736		0.0417	0.0328		0.1261	0.192
0.1616	0.0878		164.486	153.236		8.8495	4.6134		0.0414	0.0337		0.1154	0.2183
0.165	0.095		159.397	157.968		14.1485	4.6732		0.0375	0.0351		0.0714	0.212
0.1755	0.1344		176.718	154.04		11.7049	4.5741		0.0402	0.0321		0.087	0.2217
Figure S1I			Figure S1K			Figure S1L			Figure S1M			Figure S1N
Veh	Doxo		Veh	PTX		Veh	PTX		Veh	PTX		Veh	PTX
0.1806	0.1764		0.1507	0.0802		183.262	114.421		4.9405	4.0644		0.0399	0.0404
0.1704	0.1794		0.1492	0.0983		187.899	132.702		4.6004	4.0622		0.0437	0.0425
0.1856	0.177		0.1286	0.0997		165.606	129.492		4.7631	3.8038		0.0415	0.039
0.1826	0.1676		0.1407	0.0928		168.37	112.816		4.699	4.1388		0.0384	0.04
0.1771	0.1673		0.1287	0.1115		161.237	138.587		4.4667	4.1938		0.0418	0.0385
Figure S1O			Figure S1Q			Figure S1S			Figure S1T			Figure S1U
Veh	PTX		Veh	PTX		Veh	Doxo		Veh	Doxo		Veh	Doxo
0.1968	0.2426		0.1682	0.1738		0.3978	0.2409		350.103	226.422		19.7228	11.9804
0.214	0.2485		0.1577	0.1809		0.3391	0.2384		320.231	225.619		15.0667	13.0875
0.2049	0.2664		0.1764	0.1973		0.3183	0.1898		363.568	174.434		14.543	12.3173
0.2088	0.238		0.1773	0.1787		0.313	0.2059		272.88	186.472		19.9936	12.6136
0.2211	0.2353		0.1891	0.1749		0.3325	0.2929		322.817	271.543		13.5048	12.6333
						0.236	0.3024		225.976	280.727		12.0245	12.9846
						0.331	0.2461		312.918	234.447		14.2682	12.0041
Figure S1V			Figure S1W			Figure S1Y
Veh	PTX		Veh	Doxo		Veh	Doxo
0.0493	0.0442		0.0483	0.0856		0.2063	0.1906
0.0564	0.0394		0.0672	0.0785		0.2077	0.1779
0.0521	0.037		0.0699	0.0826		0.2029	0.1563
0.0469	0.0367		0.0484	0.0811		0.1904	0.1743
0.056	0.0487		0.0753	0.0806		0.2079	0.1894
0.0408	0.0526		0.0836	0.0788		0.1814	0.2092
0.0524	0.0452		0.0704	0.0865		0.188	0.1864

## Sheet: S2
Figure S2B			Figure S2C
Veh	Doxo		Veh	Doxo
2.42	5.96		0.02	0.04
2.3	4.66		0.02	0.03
2.57	3.71		0.02	0.03
2.27	4.92		0.01	0.03
1.96	4.98		0.01	0.03
3.18	4.12		0.02	0.04
3.23	4.39		0.02	0.04
	6.12			0.05
Figure S2E			Figure S2G
Veh	Doxo		Veh	Doxo
0.507916	0.168149		14.3018	3.37785
0.43723	0.215465		9.1158	2.49033
0.738505	0.024646		4.04218	1.09055
0.505996	0.130086		13.0163	2.45528
			4.44843	1.94581
Figure S2H
Veh	Doxo
0.232026	0.00346199
1.1193	0.144175
1.89706	0.00861813
1.68629	0.00385596
1.20879

## Sheet: S3
Figure S3A					Figure S3B					Figure S3C					Figure S3D
Veh	Doxo	Veh+AP	Doxo+AP		Veh	Doxo	Veh+AP	Doxo+AP		Veh	Doxo	Veh+AP	Doxo+AP		Veh	Doxo	Veh+AP	Doxo+AP
124.23	82.6761	156.957	153.3		4.2092	3.9823	4.7705	4.5996		0.0368	0.0359	0.0413	0.0427		0.2322	0.2472	0.2047	0.2121
147.237	124.23	154.014	129.135		4.5464	4.4453	4.8155	4.2111		0.0432	0.0361	0.0419	0.0429		0.2162	0.2215	0.2046	0.2347
98.9054	126.727	149.912	110.855		4.605	4.2473	4.6764	4.2004		0.0431	0.0397	0.0419	0.0403		0.2128	0.2308	0.2083	0.2345
129.848	122.358	151.695	130.651		4.3956	4.6702	4.517	4.4669		0.0407	0.0396	0.0416	0.0384		0.2243	0.2094	0.2202	0.2239
144.829	127.797	154.905	161.593		4.5462	4.8121	4.5632	4.733		0.0397	0.0396	0.0397	0.0388		0.2161	0.2019	0.2147	0.2105
179.16	120.396	140.103	179.25		4.8976	4.1606	4.3162	4.6019		0.0403	0.0381	0.039	0.0413		0.1985	0.2367	0.229	0.2139
171.67	102.918	155.173	159.097		4.5922	4.0931	4.7247	4.3516		0.0413	0.0349	0.042	0.0436		0.2107	0.2411	0.2098	0.225
145.632					4.3369					0.0384					0.2249
Figure S3E					Figure S3G					Figure S3H
Veh	Doxo	Veh+AP	Doxo+AP		Veh	PTX	Veh+AP	PTX+AP		Veh	PTX	Veh+AP	PTX+AP
0.1766	0.1509	0.1831	0.1857		0.1347	0.0956	0.1318	0.1139		171.361	123.415	189.397	149.218
0.1709	0.1782	0.1576	0.1927		0.1448	0.0909	0.1296	0.136		175.825	126.718	187.343	171.093
0.1703	0.1735	0.1586	0.1805		0.1394	0.1085	0.1568	0.1047		180.468	136.54	192.075	136.272
0.1862		0.1632	0.1828		0.1454	0.0992	0.1392	0.1389		184.575	141.272	175.647	190.914
Figure S3I					Figure S3J					Figure S3K
Veh	PTX	Veh+AP	PTX+AP		Veh	PTX	Veh+AP	PTX+AP		Veh	PTX	Veh+AP	PTX+AP
4.9852	4.4802	4.5748	4.7467		0.039	0.0404	0.0436	0.0353		0.1991	0.2196	0.2124	0.2151
4.6673	4.3129	4.5157	4.26		0.0414	0.0395	0.0435	0.0417		0.2148	0.2307	0.2155	0.237
4.5305	4.8596	4.5388	4.1019		0.0464	0.0348	0.0507	0.039		0.2192	0.2001	0.2194	0.2444
4.4077	4.5612	4.4865	4.505		0.0461	0.039	0.045	0.0452		0.2286	0.2141	0.2213	0.22
Figure S3M					Figure S3O
Veh	Doxo	Veh+AP	Doxo+AP		Veh	Doxo	Veh+AP	Doxo+AP
3.02987	1.36889	1.321	3.22079		1.21488	0.571206	1.26227	1.11732
3.50921	0.005561	2.93317	1.50505		0.788498	0.771931	1.28799	1.51473
1.41793	0.377319	2.48597	1.61526		1.63923	0.570516	2.01722	1.19554
1.42694	0.113981	2.12576			1.02289	0.630443		1.24076
1.48901	0.797202	1.13585			1.35824
	0.006453

[truncated: 15 more sheets: S4, S5, S6, S7, S8, S9, S10, S11, S12, S13, S14, S15, Sheet1, Sheet2, Sheet3]
